# Supplementary material for: Mutations in the maize zeta-carotene desaturase gene lead to viviparous kernel
Source: PLoS One. 2017 Mar 24;12(3):e0174270. doi: 10.1371/journal.pone.0174270 (PMC5365113; doi:10.1371/journal.pone.0174270)
Supplement: S1 Table — (XLSX) [file pone.0174270.s001.xlsx]

## Sheet: Sheet1
DLA	Primer name	Sequence (5' to 3')	Annotation	DLA primers were cited from Sanzhen Liu et.,al 2009
1 st PCR primers	MuTIR	AGAGAAGCCAACGCCAWCGCCTCYATTTCGTC
	NspI-5	GAACGTCACAGCATGTCATG
2 st PCR primers	Mu53s	GCCTCYATTTCGTCGAATC	forward
	1R	GTCACAGCATGTCATGcaa	reverse
	2R	TCACAGCATGTCATGcac	reverse
	3R	TCACAGCATGTCATGcag	reverse
	4R	GTCACAGCATGTCATGcat	reverse
	5R	TCACAGCATGTCATGcca	reverse
	6R	TCACAGCATGTCATGccc	reverse
	7R	TCACAGCATGTCATGccg	reverse
	8R	TCACAGCATGTCATGcct	reverse
	9R	TCACAGCATGTCATGcga	reverse
	10R	TCACAGCATGTCATGcgc	reverse
	11R	TCACAGCATGTCATGcgg	reverse
	12R	TCACAGCATGTCATGcgt	reverse
	13R	GTCACAGCATGTCATGcta	reverse
	14R	TCACAGCATGTCATGctc	reverse
	15R	TCACAGCATGTCATGctg	reverse
	16R	GTCACAGCATGTCATGctt	reverse
	17R	GTCACAGCATGTCATGtaa	reverse
	18R	GTCACAGCATGTCATGtac	reverse
	19R	GTCACAGCATGTCATGtag	reverse
	20R	GTCACAGCATGTCATGtat	reverse
	21R	GTCACAGCATGTCATGtca	reverse
	22R	TCACAGCATGTCATGtcc	reverse
	23R	TCACAGCATGTCATGtcg	reverse
	24R	GTCACAGCATGTCATGtct	reverse
	25R	GTCACAGCATGTCATGtga	reverse
	26R	TCACAGCATGTCATGtgc	reverse
	27R	TCACAGCATGTCATGtgg	reverse
	28R	GTCACAGCATGTCATGtgt	reverse
	29R	GTCACAGCATGTCATGtta	reverse
	30R	GTCACAGCATGTCATGttc	reverse
	31R	GTCACAGCATGTCATGttg	reverse
	32R	GTCACAGCATGTCATGttt	reverse
primer validation pairs 1	Mu9-F	CGGCTAGGGTTTCTGGATTGA	forward
	vp-wl2-R	TGTAGTGCTCTGGCTCGGGTGGGA	reverse
primer validation pairs 2	DisAa-F	CGTCAACGGTGAGGAACGGGATC	forward
	DisAa-R	TGCTCTGGCTCGGGTGGGAAT	reverse
RT-PCR primer pairs	ZUTR-1F	CTTGTCCTCCTCTTTACACGC	forward
	ZUTR-1R	TGCTCAAATTGGATACGATAC	reverse
	ZUTR-3F	GTCTCCGACATGGGCGTCAAC	forward
	ZUTR-3R	ACGGGACTCGTACAAATCAACC	reverse
	ZUTR-4F	ATCCATACATGCCATTGCCAAAC	forward
	ZUTR-4R	TCTCGCCGTCGTCGATGAGTA	reverse
	GAPDH-F	CCCTTCATCACCACGGACTAC	forward
	GAPDH-R	AACCTTCTTGGCACCACCCT	reverse
Sequencing primers	Seq-F1	CGTTTGTCCTGCCAGTTCTGTTCCG	forward
	Seq-F2	AGCATACTGAAAGTCTTCCTTACCT	forward
	Seq-F3	TGCTTTGTTCTAACTGTATGGAGGT	forward
	Seq-F4	AACATGGCCCGAGCTTGTCCTTTCC	forward
	Seq-F5	CTCCAAGTGCATGGCCATCTACAGG	forward
	Seq-F6	TGGAAGAGATGTGCAGGAGGGTGGT	forward
	Seq-F7	CTAATTACCGGTGTGGTCTAGTCAT	forward
	Seq-F8	TTTCCATCCATACACCATCACTTTG	forward
	Seq-F9	AGAAATGCAGTTGCTCTTGCCCTTA	forward
	Seq-F10	CTATGTTAAAGGCCTTCTCCTCACC	forward
	Seq-F11	TTGGATAACCTTTTGTACACGGCGG	forward
	Seq-F12	TCCTCTCTGGATCTTACACGAAACA	forward
Spanning ZDS exon primers	Exon 1-2F	CTGCTCGCTCGACCGTAAC	forward
	Exon 1-2R	CTGGCTCGGGTGGGAATAA	reverse
	Exon 2-3F	GAGCCAGAGCACTACAGGG	forward
	Exon 2-3R	GTCAACAAAGGAGCCAACC	reverse
	Exon 3-4F	CGAGTCCCGTCCGTTTATC	forward
	Exon 3-4R	TATGGGTATGTTCCTTCACCAG	reverse
	Exon 6-7F	TGCCCTTAGTCCAGTTGTT	forward
	Exon 6-7R	GGATGCCTCTGTCTTTGTG	reverse
	Exon 8-12F	GTTTCACTTAAGGTGGGGATG	forward
	Exon 8-12R	ATCTCCTCGTTTGGCAATG	reverse
	Exon 10-13F	TGGATGGGTCACTGAACTT	forward
	Exon 10-13R	CTCACGGTACAGCGATTGT	reverse
	Exon 11-13F	AGGGCGGTTGGGTTGGATA	forward
	Exon 11-13R	GCCTCACGGTACAGCGATT	reverse
	Exon 12-13F	GCCATTGCCAAACGAGGAG	forward
	Exon 12-13R	TGTTTCGTGTAAGATCCAGAG	reverse
	Exon 13-14F	GAACTGTTCCCATCTTCCC	forward
	Exon 13-14R	TTGCTCCTTCCATGCTGTC	reverse
Nested specific primers	SP1	GGATCAGGGAACCTTGCCCTTCAA	reverse
	SP2	AAGGTTATCCAACCCAACCGCCCT	reverse
	SP3	GCATGCATGGCGGAATACAATTC	reverse
