# Supplementary material for: Mutations in the maize zeta-carotene desaturase gene lead to viviparous kernel
Source: PLoS One. 2017 Mar 24;12(3):e0174270. doi: 10.1371/journal.pone.0174270 (PMC5365113; doi:10.1371/journal.pone.0174270)
Supplement: S2 Table — (XLSX) [file pone.0174270.s002.xlsx]

## Sheet: Sheet1
Ear ID	Normal kernel NO.	Mutant kernel NO.	Theoretical normal kernel NO.	Theoretical mutant kernel NO.	χ2 value	3.84(0.05)	6.63(0.01)
1	8	1	6.75	2.25	0.333333	ns	ns	Note: In which "ns" indicates that the segregation is in a 3:1 ratio.
2	91	23	85.5	28.5	1.16959	ns	ns
3	11	4	11.25	3.75	0.0222222	ns	ns
4	96	21	87.75	29.25	2.73789	ns	ns
5	27	8	26.25	8.75	0.00952381	ns	ns
6	92	21	84.75	28.25	2.15044	ns	ns
7	28	4	24	8	2.04167	ns	ns
8	189	63	189	63	0.00529101	ns	ns
9	127	36	122.25	40.75	0.591002	ns	ns
10	189	67	192	64	0.130208	ns	ns
11	72	25	72.75	24.25	0.00343643	ns	ns
12	53	14	50.25	16.75	0.402985	ns	ns
13	16	3	14.25	4.75	0.438596	ns	ns
14	28	12	30	10	0.3	ns	ns
15	131	29	120	40	3.675	ns	ns
16	88	29	87.75	29.25	0.002849	ns	ns
17	77	28	78.75	26.25	0.0793651	ns	ns
18	121	29	112.5	37.5	2.27556	ns	ns
19	89	28	87.75	29.25	0.025641	ns	ns
20	4	2	4.5	1.5	0	ns	ns
21	250	66	237	79	2.63713	ns	ns
22	99	29	96	32	0.260417	ns	ns
23	253	77	247.5	82.5	0.40404	ns	ns
24	210	71	210.75	70.25	0.00118624	ns	ns
25	203	54	192.75	64.25	1.97276	ns	ns
26	101	43	108	36	1.56481	ns	ns
27	191	56	185.25	61.75	0.595142	ns	ns
28	134	39	129.75	43.25	0.433526	ns	ns
29	74	18	69	23	1.17391	ns	ns
30	154	33	140.25	46.75	5.00713	*	ns
31	54	29	62.25	20.75	3.85944	*	ns
32	158	43	150.75	50.25	1.20896	ns	ns
33	163	44	155.25	51.75	1.35427	ns	ns
34	59	13	54	18	1.5	ns	ns
35	36	11	35.25	11.75	0.0070922	ns	ns
36	102	32	100.5	33.5	0.039801	ns	ns
37	175	55	172.5	57.5	0.0927536	ns	ns
38	225	65	217.5	72.5	0.901149	ns	ns
39	168	71	179.25	59.75	2.5788	ns	ns
40	273	88	270.75	90.25	0.0452447	ns	ns
41	182	60	181.5	60.5	0	ns	ns
42	95	23	88.5	29.5	1.62712	ns	ns
43	77	21	73.5	24.5	0.489796	ns	ns
44	27	10	27.75	9.25	0.00900901	ns	ns
45	120	35	116.25	38.75	0.363441	ns	ns
46	61	22	62.25	20.75	0.0361446	ns	ns
47	55	22	57.75	19.25	0.350649	ns	ns
48	168	56	168	56	0.00595238	ns	ns
49	108	43	113.25	37.75	0.796909	ns	ns
50	184	52	177	59	0.954802	ns	ns
51	138	29	125.25	41.75	4.79242	*	ns
52	140	32	129	43	3.4186	ns	ns
53	99	26	93.75	31.25	0.962667	ns	ns
54	42	14	42	14	0.0238095	ns	ns
55	197	62	194.25	64.75	0.104247	ns	ns
56	120	43	122.25	40.75	0.100204	ns	ns
57	157	50	155.25	51.75	0.0402576	ns	ns
58	123	28	113.25	37.75	3.02208	ns	ns
59	84	57	105.75	35.25	17.0804	*	**
60	106	33	104.25	34.75	0.059952	ns	ns
61	146	40	139.5	46.5	1.03226	ns	ns
62	111	38	111.75	37.25	0.00223714	ns	ns
63	7	1	6	2	0.166667	ns	ns
64	154	41	146.25	48.75	1.43761	ns	ns
65	71	23	70.5	23.5	0	ns	ns
66	155	41	147	49	1.53061	ns	ns
67	181	56	177.75	59.25	0.170183	ns	ns
68	173	39	159	53	4.58491	*	ns
69	80	23	77.25	25.75	0.262136	ns	ns
70	6	4	7.5	2.5	0.533333	ns	ns
71	120	43	122.25	40.75	0.100204	ns	ns
72	70	21	68.25	22.75	0.0915751	ns	ns
73	41	9	37.5	12.5	0.96	ns	ns
74	198	69	200.25	66.75	0.0611735	ns	ns
75	131	50	135.75	45.25	0.532228	ns	ns
76	163	58	165.75	55.25	0.122172	ns	ns
77	107	31	103.5	34.5	0.347826	ns	ns
78	60	33	69.75	23.25	4.90681	*	ns
79	262	98	270	90	0.833333	ns	ns
80	156	61	162.75	54.25	0.960061	ns	ns
81	110	29	104.25	34.75	1.05755	ns	ns
82	85	25	82.5	27.5	0.193939	ns	ns
83	16	3	14.25	4.75	0.438596	ns	ns
84	98	35	99.75	33.25	0.0626566	ns	ns
85	64	13	57.75	19.25	2.29004	ns	ns
86	91	28	89.25	29.75	0.070028	ns	ns
87	171	44	161.25	53.75	2.12248	ns	ns
88	225	52	207.75	69.25	5.40193	*	ns
89	178	63	180.75	60.25	0.112033	ns	ns
90	255	77	249	83	0.485944	ns	ns
91	176	47	167.25	55.75	1.6278	ns	ns
92	90	32	91.5	30.5	0.0437158	ns	ns
93	194	49	182.25	60.75	2.77778	ns	ns
94	144	67	158.25	52.75	4.77883	*	ns
95	76	25	75.75	25.25	0.00330033	ns	ns
96	331	97	321	107	1.12461	ns	ns
97	252	73	243.75	81.25	0.985641	ns	ns
98	126	38	123	41	0.203252	ns	ns
99	363	138	375.75	125.25	1.59747	ns	ns
100	215	75	217.5	72.5	0.0735632	ns	ns
101	474	138	459	153	1.83224	ns	ns
102	381	116	372.75	124.25	0.644534	ns	ns
103	363	107	352.5	117.5	1.13475	ns	ns
104	415	103	388.5	129.5	6.9601	*	**
105	317	100	312.75	104.25	0.179856	ns	ns
106	382	110	369	123	1.69377	ns	ns
107	481	138	464.25	154.75	2.27518	ns	ns
108	310	129	329.25	109.75	4.27107	*	ns
109	320	112	324	108	0.151235	ns	ns
110	350	132	361.5	120.5	1.33887	ns	ns
111	361	111	354	118	0.477401	ns	ns
112	140	54	145.5	48.5	0.687285	ns	ns
113	170	39	156.75	52.25	4.14833	*	ns
114	282	85	275.25	91.75	0.567666	ns	ns
115	510	171	510.75	170.25	0.000489476	ns	ns
116	506	165	503.25	167.75	0.0402385	ns	ns
117	255	67	241.5	80.5	2.79917	ns	ns
118	339	120	344.25	114.75	0.262164	ns	ns
119	518	146	498	166	3.05422	ns	ns
120	502	149	488.25	162.75	1.4383	ns	ns
121	347	98	333.75	111.25	1.94831	ns	ns
122	384	123	380.25	126.75	0.111111	ns	ns
123	460	154	460.5	153.5	0	ns	ns
124	380	116	372	124	0.604839	ns	ns
125	497	138	476.25	158.75	3.44409	ns	ns
126	518	181	524.25	174.75	0.252265	ns	ns
127	537	218	566.25	188.75	5.83885	*	ns
128	482	154	477	159	0.169811	ns	ns
129	388	149	402.75	134.25	2.01676	ns	ns
130	420	146	424.5	141.5	0.150766	ns	ns
131	344	128	354	118	1.01977	ns	ns
132	426	124	412.5	137.5	1.63879	ns	ns
133	366	127	369.75	123.25	0.114266	ns	ns
134	429	166	446.25	148.75	2.51485	ns	ns
135	460	144	453	151	0.373068	ns	ns
136	412	123	401.25	133.75	1.04735	ns	ns
137	290	118	306	102	3.14052	ns	ns
138	447	156	452.25	150.75	0.199558	ns	ns
139	508	128	477	159	7.80084	*	**
140	386	110	372	124	1.95968	ns	ns
141	363	106	351.75	117.25	1.31414	ns	ns
142	457	164	465.75	155.25	0.584541	ns	ns
143	405	139	408	136	0.0612745	ns	ns
144	393	132	393.75	131.25	0.000634921	ns	ns
145	198	47	183.75	61.25	4.11565	*	ns
146	633	171	603	201	5.7728	*	ns
147	362	102	348	116	2.09483	ns	ns
148	485	164	486.75	162.25	0.0128403	ns	ns
149	549	172	540.75	180.25	0.44429	ns	ns
150	235	47	211.5	70.5	10.0047	*	**
151	313	94	305.25	101.75	0.68878	ns	ns
152	439	144	437.25	145.75	0.0142939	ns	ns
153	485	159	483	161	0.0186335	ns	ns
154	303	74	282.75	94.25	5.51813	*	ns
155	485	141	469.5	156.5	1.91693	ns	ns
156	488	147	476.25	158.75	1.06299	ns	ns
157	448	161	456.75	152.25	0.596059	ns	ns
158	493	135	471	157	3.92569	*	ns
159	415	151	424.5	141.5	0.763251	ns	ns
160	256	87	257.25	85.75	0.00874636	ns	ns
161	354	113	350.25	116.75	0.120628	ns	ns
162	334	136	352.5	117.5	3.6766	ns	ns
163	410	142	414	138	0.118357	ns	ns
164	316	112	321	107	0.252336	ns	ns
165	520	149	501.75	167.25	2.51171	ns	ns
166	414	163	432.75	144.25	3.07857	ns	ns
167	452	149	450.75	150.25	0.00499168	ns	ns
168	500	150	487.5	162.5	1.18154	ns	ns
169	399	112	383.25	127.75	2.42727	ns	ns
170	444	149	444.75	148.25	0.000562114	ns	ns
171	426	126	414	138	1.27778	ns	ns
172	456	149	453.75	151.25	0.0269972	ns	ns
